# Supplementary material for: Perturbing the O–H…O Hydrogen Bond in 1-oxo-3-hydroxy-2-propene
Source: Molecules. 2021 May 21;26(11):3086. doi: 10.3390/molecules26113086 (PMC8196739; doi:10.3390/molecules26113086)
Supplement: Supplementary file 1 [file molecules-26-03086-s001.zip]

Archive with 1 entries (1 files):
- molecules-1193215-supplementary.pdf
